# Supplementary material for: Investigation of Antifungal Mechanisms of Thymol in the Human Fungal Pathogen, Cryptococcus neoformans
Source: Molecules. 2021 Jun 7;26(11):3476. doi: 10.3390/molecules26113476 (PMC8201179; doi:10.3390/molecules26113476)
Supplement: Supplementary file 1 [file molecules-26-03476-s001.zip]

Archive with 5 entries (5 files):
- Fig_S1_Southern blot.pptx
- Fig_S2_ER stress_revision.pptx
- Fig_S3_ROS analysis_revision.pptx
- Table_S1_strains.pdf
- Table_S2_primers.pdf
